# Supplementary material for: A comparison of the utility of the urine dipstick and urine protein-to-creatinine ratio for predicting microalbuminuria in patients with non-diabetic lifestyle-related diseases -a comparison with diabetes
Source: BMC Nephrol. 2022 Nov 24;23:377. doi: 10.1186/s12882-022-02974-6 (PMC9700904; doi:10.1186/s12882-022-02974-6)
Supplement: Supplementary file 2 — Additional file 2: Supplemental Table 1. A comparison of laboratory data according to the results of the dipstick proteinuria in non-diabetic patients. Supplemental Table 2. Detection of uACR ≥30 mg/gCr by dipstick proteinuria according to G stage in non-diabetic and diabetic patients. Supplemental Table 3. A comparison of the ability to predict microalbuminuria or worse using the dipstick proteinuria, uPCR, and uACR in diabetic patients with G1-4 and all qualitative proteinuria findings. Supplemental Table 4. Prediction of microalbuminuria or worse by a logistic model using three consecutive dipstick proteinuria findings in non-diabetic patients. Supplemental Table 5. Detection of microalbuminuria or worse based on three consecutive dipstick proteinuria findings in non-diabetic patients. Supplemental Table 6. Prediction of microalbuminuria or worse by a logistic model based on three consecutive uPCRs in non-diabetic and diabetic patients. Supplemental Table 7. Prediction of microalbuminuria or worse based on a single second uPCR value according to the G stage and the sum of three urine protein dipstick scores in non-diabetic and diabetic patients. Supplemental Table 8. A comparison of the chracteristics between cases of uACR<30 mg/gCr and ≥30 mg/gCr in non-diabetic and diabetic patients with dipstick-negative proteinuria. Supplemental Table 9. Factors associated with uACR ≥30 mg/gCr in non-diabetic patients with dipstick-negative proteinuria. Supplemental Table 10. Factors associated with uACR ≥30 mg/gCr in non-diabetic and diabetic patients with dipstick-negative proteinuria. Supplemental Table 11. Differentiation of uACR ≥30 mg/gCr and <30 mg/gCr by uPCR, probability of uACR ≥30 mg/gCr based on a logistic model using uPCR and urine creatinine or urine specific gravity according to the G stage in non-diabetic and diabetic patients with dipstick-negative proteinuria. Supplemental Table 12. Associations between urine creatinine or specific gravity and urinary albumi [file 12882_2022_2974_MOESM2_ESM.xlsx]

## Sheet: Sheet45
		Supplemental Table 1. A comparison of laboratory data according to the results of the dipstick proteinuria in non-diabetic patients
		Dipstick proteinuria		(-)	(n=724)				(±)	(n=119)				(+)	(n=75)				2,3(+)	(n=21)				P＊
		urine pH		6.3	(5.5-7.0)				6	(5.5-6.5)	a1			5.5	(5.3-6.5)	a1			6	(5.5-6.5)	a2			0.0020858
		urine specific gravity		1.012	(1.008-1.016)				1.017	(1.013-1.020)	a2			1.017	(1.014-1.021)	a2			1.018	(1.016-1.020)	a2			2.88265e-24
		urine protein (mg/dl)		4	(2.0-7.0)				15	(11.4-18.0)	a2			24	(21.0-30.5)	a2,b2			65	(59.8-78.0)	a2,b2,c2			5.5782e-99
		uPCR (g/gCr)		0.05	(0.03-0.10)				0.15	(0.09-0.21)	a2			0.2	(0.13-0.29)	a2,b2			0.41	(0.36-0.49)	a2,b2,c2			1.56513e-63
		urine albumin (mg/l)		15.8	(8.4-30.0)				68.3	(40.5-100.0)	a2			149.6	(116.4-187.6)	a2,b2			465.1	(383.6-573.4)	a2,b2,c2			6.18003e-78
		uACR (mg/gCr)		23	(11.8-50.0)				56	(32.5-112.0)	a2			128	(77.5-193.0)	a2,b2			285	(252.0-357.0)	a2,b2,c2			1.27006e-45
		urine creatinine (mg/dl)		66.3	(38.3-104.4)				104.7	(81.5-150.0)	a2			121.7	(88.8-164.5)	a2			147.4	(109.9-210.5)	a2,b2			5.01118e-29
		G stage		n	(%)				n	(%)				n	(%)				n	(%)				P†
		1		16	(2.2)				2	(1.7)				0	(0)				0	(0)				0.00435919
		2		207	(28.6)				24	(20.2)				28	(37.3)				8	(38.1)
		3a		284	(39.2)				45	(37.8)				23	(30.7)				2	(9.5)
		3b		150	(20.7)				25	(21.0)				14	(18.7)				9	(42.9)
		4		67	(9.3)				23	(19.3)				10	(13.3)				2	(9.5)
		G1-3a	uPCR (g/gCr)	uACR (mg/gCr)			P‡	P§ G13avs3b4	uACR (mg/gCr)			P‡	P§ G13avs3b4	uACR (mg/gCr)			P‡	P§ G13avs3b4	uACR (mg/gCr)			P‡ G13avs3b4		PⅡ
		uPCR	0-0.05	14	(8-23)		8.64703e-39	0.948547	18	(15-37)		2.67736e-07	-				1.63149e-06							0.255834
			0.06-0.10	29	(16-46)	d2		0.292815	39.5	(20-44)			0.0325441	52.5	(30-60)			0.972028						0.195019
			0.11-0.14	66.5	(46-97)	d2,e2		0.592729	47	(28-78)			0.459959	76	(53-86)			1						0.417218
			0.15-	93	(45-145)	d2		0.153028	106	(72-143)	d2,e2,f2		0.533639	148	(122-214)	a2,b2,e2,f2		0.924083	264	(252-379)	b2,c2	0.915851		1.17303e-07
		G3b-4
		uPCR	0-0.05	15	(8-26)		2.46159e-22		7			4.89281e-05					0.00244636							-
			0.06-0.10	35	(18-50)	d2			17	(12-25)				51	(24-77)									0.0597716
			0.11-0.14	63	(37-79)	d2,e2			54	(38-94)	e1			79	(42-90)									0.994574
			0.15-	112.5	(81-152)	d2,e2,f2			112	(76-154)	e2,f1			176	(124-201)	a1,e1,f1			287	(252-342)	a2,b2,c2			2.37542e-06
						P¶	P**	P††			P¶	P**	P††			P¶							P‡‡	P§§
			uPCR	uACR	uACR		uACR	uACR	uACR	uACR		uACR	uACR	uACR	uACR				uACR	uACR			uACR	uACR
			(g/gCr)	<30mg/gCr	≧30mg/gCr	G13a vs 3b4	<30mg/gCr	≧30mg/gCr	<30mg/gCr	≧30mg/gCr	G13a vs 3b4	<30mg/gCr	≧30mg/gCr	<30mg/gCr	≧30mg/gCr	G13a vs 3b4			<30mg/gCr	≧30mg/gCr			<30mg/gCr	≧30mg/gCr
		G1-3a	0-0.05	240	49	0.988118	0.0429755	0.0329074	3	2	0.666667	0.914128	0.0222613	0	0	-			0	0			1.33083e-08	9.73199e-11
			0.06-0.10	64	61	0.370942			9	13	0.0236969			2	8	1			0	0
			0.11-0.14	7	29	0.593925			3	9	0.544949			0	5	1			0	0
			≥0.15 (≥0.50 )	7	50(１)	0.164015			2	30(1)	0.550789			1	35(1)	0.924083			0	10(1)
		G3b-4	0-0.05	70	15				1	0				0	0				0	0			0.00208021	2.78576e-09
			0.06-0.10	29	38				7	1				2	2				0	0
			0.11-0.14	7	28				2	9				1	2				0	0
			≥0.15 (≥0.50 )	1	29				1	27				0	17(2)				0	11(4)
		*Laboratory data by qualitative urine was tested using the Kruskal-Wallis test.
		a1: vs. dipstick(-) p<0.05, a2: vs. dipstick(-) p<0.01, b2: vs. dipstick(±) p<0.01, c2: vs. dipstick(+) p<0.01 via the Steel-Dwass test
		† G stage distribution by qualitative urine was tested using the Kruskal-Wallis test.
		uPCR was classified into four categories. A1L: uPCR<0.05g/gCr, A1M: uPCR 0.06-0.10 g/gCr, A1H: uPCR 0.11-0.14g/gCr, A2: uPCR ≥0.15g/gCr
		‡UACR was tested using the Kruskal-Wallis test among the four categories of uPCR within the same qualitative urine.
		d1: vs. A1L p<0.05, d2: vs. A1L p<0.01, e1: vs. A1M p<0.05, e2: vs. A1M p<0.01, f1: vs. A1H p<0.05, f2: vs. A1H p<0.01 via the Steel-Dwass test
		§The Mann-Whitney's U test was used to test if there was a difference in uACR between G13a and G3b4 for each of the four identical categories of uPCR within the same qualitative urine.
		ⅡThe Kruskal-Wallis test was used to test for differences in uACR of the same category of uPCR by qualitative urine.
		¶For the same category of uPCR, an χ2 test was performed to see if there was a difference in the frequency of uACR<30 mg/gCr and ≥30 mg/gCr between G13a and G3b4.
		**An χ2 test was performed to see if there was a difference in the number of <uACR30 mg/gCr by category of uPCR between G13a and G3b4.
		††An χ2 test was performed to see if there was a difference in the number of ≥uACR30 mg gCr by category of uPCR between G13a and G3b4.
		‡‡An χ2 test was performed for G13a and 3b4 to see if there was a difference in the distribution of the number of <uACR30 mg/gCr by category of uPCR between the dipstick proteinuria.
		§§ An χ2 test was performed for G13a and 3b4 to see if there was a difference in the distribution of the number of ≥uACR30 mg/gCr by category of uPCR between the dipstick proteinuria.
		uSG: urine specific gravity, uP: proteinuria, uPCR: urinary protein-to-crreatinine ratio, uAlb: urine albumin, uACR: urinary albumin-to-crreatinine ratio, uCr,urine creatinine, uCr/sCr: urine-to-serum creatinine ratio
		Data are presented as the median (interquartile range).

## Sheet: Sheet2
		Supplemental Table 2. Detection of uACR ≥30 mg/gCr by dipstick proteinuria according to G stage
		in non-diabetic and diabetic patients
		Cause of CKD	G stage	Dipstick proteinuria	Sensitivity	Specificity	PPV	NPV	Distance	Se+Sp-1
		Non-diabetes	G1-4	(-) vs (±)(+)2(+)3(+)	0.37708	0.92593	0.84186	0.58702	0.627308	0.30301
		(n=939)		(-)(±) vs (+)2(+)3(+)	0.1875	0.98693	0.9375	0.53737	0.812605	0.17443
				(-)(±)(+) vs 2(+)3(+)	0.04375	1	1	0.5	0.95625	0.04375
				(+)(±)(+)2(+) vs 3(+)	0.00208333	1	1	0.489339	0.997917	0.00208333
		Non-diabetes	G1-3a	(-) vs (±)(+)2(+)	0.372093	0.940828	0.848485	0.627219	0.630689	0.312921
		(n=639)		(-)(±) vs (+)2(+)	0.192691	0.991124	0.95082	0.579585	0.807358	0.183815
				(-)(±)(+) vs 2(+)	0.0332226	1	1	0.537361	0.966777	0.0332226
		Non-diabetes	G3b-4	(-) vs (±)(+)2(+)3(+)	0.385475	0.884298	0.831325	0.493088	0.625322	0.269772
		(n=300)		(-)(±) vs (+)2(+)3(+)	0.178771	0.975207	0.914286	0.445283	0.821603	0.153978
				(-)(±)(+) vs 2(+)3(+)	0.0614525	1	1	0.418685	0.938547	0.0614525
				(+)(±)(+)2(+) vs 3(+)	0.00558659	1	1	0.404682	0.994413	0.00558659
		Diabetes	G1-4	(-) vs (±)(+)2(+)	0.337662	0.95679	0.917647	0.503247	0.663746	0.294452
		(n=393)		(-)(±) vs (+)2(+)	0.160173	0.993827	0.973684	0.453521	0.83985	0.154
				(-)(±)(+) vs 2(+)	0.017316	1	1	0.416452	0.982684	0.017316
		uACR: urine albumin-to-creatinine ratio, CKD: chronic kidney disease, PPV: positive predictive value
		NPV: negative predictive value, Se: sensitivity, Sp: specificity

## Sheet: Sheet47
		Supplemental Table 3. A comparison of the ability to predict microalbuminuria or worse using the dipstick proteinuria, uPCR, and uACR in diabetic patients with G1-4 and all qualitative proteinuria findings
													P Value vs Sum of	P Value vs Sum of
			AUC	SE	P Value	CO§	Sensitivity	Specificity	PPV	NPV	Distance	Se+Sp-1	1,2,3dipstick scores*	1,2,3uPCR
		1st urine protein dipstick score	0.655483	0.0316847	<0.001	0.5Ⅱ	0.363636	0.944444	0.903226	0.51	0.638784	0.308081	0.0008252	< 0.0001
		2nd urine protein dipstick score	0.632035	0.0304095	<0.001	0.5	0.311688	0.944444	0.888889	0.490385	0.69055	0.256133	< 0.0001	< 0.0001
		3rd urine protein dipstick score	0.675325	0.0273678	<0.001	0.5	0.350649	1	1	0.519231	0.649351	0.350649	0.03399	< 0.0001
		Sum of 1,2, 3 dipstick scores*	0.732083	0.0336541	<0.001	0.5	0.532468	0.907407	0.891304	0.576471	0.476613	0.439875	-	< 0.0001
		1st uPCR (g/gCr)	0.822992	0.0376472	<0.001	0.07	0.779221	0.740741	0.810811	0.701754	0.340527	0.519962	0.02647	0.003234
						0.09	0.701299	0.833333	0.857143	0.661765	0.342053	0.534632
		2nd uPCR (g/gCr)	0.837903	0.0345005	<0.001	0.07	0.805195	0.722222	0.805195	0.722222	0.339278	0.527417	0.007205	0.001119
						0.06	0.87013	0.685185	0.797619	0.787234	0.34055	0.555315
		3rd uPCR (g/gCr)	0.87494	0.0314915	<0.001	0.06	0.883117	0.759259	0.839506	0.82	0.267615	0.642376	0.0001593	0.3248
		Sum of 1,2,3 uPCRs (g/gCr)†	0.903319	0.0267299	<0.001	0.26	0.792208	0.888889	0.910448	0.75	0.235634	0.681097	< 0.0001	-
						0.28	0.779221	0.907407	0.923077	0.742424	0.239409	0.686628
		Probability(1,2, 3uPCR)‡	0.910173	0.0253364	<0.001	0.464131	0.87013	0.814815	0.87013	0.814815	0.226185	0.684945	< 0.0001	0.3534
						0.667536	0.792208	0.907407	0.924242	0.753846	0.227488	0.699615
		1st uACR (mg/gCr)	0.892977	0.0282328	<0.001	34	0.818182	0.833333	0.875	0.762712	0.246649	0.651515	< 0.0001	0.7498
						29	0.857143	0.796296	0.857143	0.796296	0.248804	0.653439
		2nd uACR (mg/gCr)	0.94721	0.0207428	<0.001	37	0.883117	0.888889	0.918919	0.842105	0.161268	0.772006	< 0.0001	0.1682
						30	0.987013	0.833333	0.894118	0.978261	0.167172	0.820346
		3rd uACR (mg/gCr)	0.947451	0.019584	<0.001	27	0.896104	0.888889	0.92	0.857143	0.152119	0.784993	< 0.0001	0.1709
		＊Sum of the 1st, 2nd and 3rd urine protein dipstick scores. Urine protein dipstick score were defined as dipstick(-):0,(±):0.5, (+):1, 2(+):2, and 3(+):3, respectively.
		†Sum of the 1st, 2nd,and 3rd uPCR
		‡Probability of micro- and macroalbuminuria by a logistic model using the 1st, 2nd, and 3rd uPCRs. Supplemental Table 6
		§CO of minimum distance on the ROC curve closest to the (0,1) or Youden's Index
		ⅡCO 0.5 on the dipstick test denotes dipstick proteinuria trace.
		uPCR: urine protein-to-creatinine ratio, uACR: urine albumin-to-creatinine ratio, PPV: positive predictive value, NPV: Negative predictive value,Se: sensitivity, Sp: specificity,

## Sheet: Sheet44
		Supplemental Table 4. Prediction of microalbuminuria or worse by a logistic model
		using three consecutive dipstick proteinuria findings in non-diabetic patients
					Odds ratio	95%CI	P Value
		model A	1st urine protein dipstick	(+),2(+),3(+)	4.88	(1.75 - 13.58)	0.00244013
		(n=313)		(-),(±)	ref
		R2*: 0.109	2nd urine protein dipstick	(+),2(+),3(+)	10.63	(2.36 - 47.96)	0.00210047
				(-),(±)	ref
			3rd urine protein dipstick	(+),2(+),3(+)	2.71	(0.79 - 9.24)	0.112194
				(-),(±)	ref
		model B	1st urine protein dipstick	(±),(+),2(+),3(+)	2.09	(1.07 - 4.09)	0.0311813
		(n=313)		(-)	ref
		R2*: 0.135	2nd urine protein dipstick	(±),(+),2(+),3(+)	3.69	(1.65 - 8.29)	0.0015199
				(-)	ref
			3rd urine protein dipstick	(±),(+),2(+),3(+)	2.68	(1.29 - 5.55)	0.00823251
				(-)	ref
		ref: reference, CI: confidence interval
		*the determination coefficient

## Sheet: Sheet51
		Supplemental Table 5. Detection of microalbuminuria or worse based on three consecutive dipstick proteinuria findings in non-diabetic patients
			1st	2nd	3rd	CO of
			dipstick	dipstick	dipstick	Probability	Sensitivity	Specificity	PPV	NPV	Distance	Se+Sp-1
		Dummy variable	0	0	0	0.3525	1	0	0.495208	-	1	0
		dipstick proteinuria(±),(+),2(+),3(+):1	1	0	0	0.5322	0.554839	0.797468	0.728814	0.646154	0.489068	0.352307
		dipstick proteinuria(-):0	0	1	0	0.6679	0.406452	0.924051	0.84	0.613445	0.598388	0.330502
			0	0	1	0.593	0.464516	0.867089	0.774194	0.622727	0.551732	0.331605
			1	1	0	0.8078	0.283871	0.955696	0.862745	0.576336	0.717498	0.239567
			1	0	1	0.7528	0.341935	0.943038	0.854839	0.593625	0.660525	0.284973
			0	1	1	0.8433	0.251613	0.981013	0.928571	0.571956	0.748628	0.232626
			1	1	1	0.9184	0.212903	0.987342	0.942857	0.561151	0.787199	0.200245
		CO cut-off value, PPV positive predictive value, NPV: negative predictive value,Se: sensitivity, Sp: specificity,

## Sheet: Sheet35
		Supplemental Table 6. Prediction of microalbuminuria or worse by a logistic model
		based on three consecutive uPCRs in non-diabetic and diabetic patients
			Variable	Coef.	Std.Err	P Value
		Non-diabetes	1st uPCR	12.1241	3.12142	0.000102681
		(n=313)	2nd uPCR	16.0689	3.60484	8.28916e-06
		R2*：0.420	3rd uPCR	9.40599	3.06794	0.00217021
			Cons	-3.11184	0.362393	0.001
		Diabetes	1st uPCR	10.1221	4.86538	0.0374852
		(n=131)	2nd uPCR	10.9605	4.60479	0.0173011
		R2*：0.458	3rd uPCR	21.7653	6.01405	0.000295667
			Cons	-3.15399	0.609065	2.2379e-07
		uPCR: urine protein-to-creatinine ratio
		*the determination coefficient

## Sheet: Sheet6
		Supplemental Table 7. Prediction of microalbuminuria or worse based on a single second uPCR value according to the G stage and the sum of three urine protein dipstick scores
		in non-diabetic and diabetic patients
				Sum of the three urine					CO of §							P Value vs
			G stage	protein dipstick scores ＊	n	AUC	SE	P Value	uPCR (g/gCr)	Sensitivity	Specificity	PPV	NPV	Distance	Se+Sp-1	1.2.3 uPCR
		Non-diabetes	G1-4	0†	195	0.826777	0.0318094	＜0.001	0.06	0.73913	0.785714	0.653846	0.846154	0.337596	0.524845	0.068
				0, 0.5‡	233	0.839537	0.0271466	＜0.001	0.06	0.78022	0.753521	0.669811	0.84252	0.330235	0.533741	0.09657
									0.07	0.703297	0.838028	0.735632	0.815068	0.338035	0.541325
				0-6.0	313	0.867374	0.0202111	＜0.001	0.07	0.793548	0.803797	0.798701	0.798742	0.284812	0.597346	0.03416
		Non-diabetes	G1-3a	0	136	0.862969	0.0353322	＜0.001	0.06	0.761905	0.840426	0.680851	0.88764	0.286624	0.60233	0.7703
				0, 0.5	163	0.866104	0.0301062	＜0.001	0.06	0.789474	0.792453	0.671642	0.875	0.29563	0.581927	0.6854
									0.07	0.719298	0.877358	0.759259	0.853211	0.306324	0.596657
				0-5.0	213	0.88377	0.0230495	＜0.001	0.07	0.791667	0.854701	0.817204	0.833333	0.253997	0.646368	0.9503
		Non-diabetes	G3b-4	0	59	0.750579	0.0646591	＜0.001	0.08	0.592593	0.8125	0.727273	0.702703	0.448483	0.405093	0.006069
									0.1	0.555556	0.90625	0.833333	0.707317	0.454225	0.461806
				0, 0.5	70	0.781454	0.055602	＜0.001	0.1	0.588235	0.916667	0.869565	0.702128	0.420113	0.504902	0.005317
				0-6.0	100	0.826168	0.0408465	＜0.001	0.1	0.728814	0.829268	0.86	0.68	0.320455	0.558082	0.001067
		Diabetes	G1-4	0	85	0.761054	0.0546736	＜0.001	0.06	0.75	0.714286	0.658537	0.795455	0.379648	0.464286	0.0113
				0, 0.5	102	0.788602	0.0455274	＜0.001	0.06	0.795918	0.698113	0.709091	0.787234	0.364397	0.494032	0.003731
				0-4.0	131	0.837903	0.0345005	＜0.001	0.07	0.805195	0.722222	0.805195	0.722222	0.339278	0.527417	0.001119
									0.06	0.87013	0.685185	0.797619	0.787234	0.34055	0.555315
		uPCR: urinary protein-to-creatinine ratio, AUC: area under the curve, SE: standard error, CO: cut-off value
		PPV: positive predictive value, NPV: negative predictive value, Se: sensitivity, Sp: specificity,
		1.2.3 uPCR denotes the sum of the three uPCRs.
		* urine protein dipstick score: (-)=0,(±)=0.5, (+)=1, 2(+)=2, 3(+)=3
		† Dipstick proteinuria is negative three times in a row
		‡ Dipstick proteinuria is negative three times in a row: or is negative two out of three times, with once being traced
		§ CO of the minimum distance on the ROC curve closest to the (0,1) or Youden's Index
		Microalbuminuria: uACR(urine albumin-to-creatinine ratio) 30-299 mg/gCr at least twice for 3 measurements.

## Sheet: Sheet14
		Supplemental Table 8. A comparison of the chracteristics between cases of uACR<30 mg/gCr and ≥30 mg/gCr
		in non-dianetic and diabetic patients with dipstick-negative proteinuria
				non-diabetes mellitus						diabetes mellitus
			uACR		uACR				uACR		uACR
			<30mg/gCr		≥30mg/gCr		P Value*		<30mg/gCr		≥30mg/gCr		P Value*
			(n=425)		(n=299)				(n=155)		(n=153)
		age (years)	69.6	(69.5-77.4)	72.9	(64.8-80.8)	0.000905908		66.2	(57.7-75.1)	72	(62.2-80.6)	9.78053e-05
		sex (M/F)	255:170		144:155		0.00208607		105:50			78:75	0.00398782
		BMI	23.3564	(21.2-26.1)	24.1187	(21.8-26.6)	0.0831005		24.8	(23.1-27.8)	25.1	(22.8-27.8)	0.41
		current smoking	56	(13.2%)	23	(7.7%)	0.0271554		23	(14.8%)	15	(9.8%)	0.24196
		hypertension	266	(62.6%)	215	(71.9%)	0.0112654		109	(70.3%)	112	(73.2%)	0.663726
		dyslipidemia	139	(32.7%)	104	(34.8%	0.615161		93	(60.0%)	81	(52.9%)	0.256611
		hyperuricemia	167	(39.3%)	103	(34.4%)	0.21146		32	(20.6%)	40	(26.1%)	0.314704
		ACEi ARB MRB	252	(59.3%)	183	(61.2%)	0.660221		108	(69.7%)	123	(80.4%)	0.0413809
		SGLT2i	0		0				48	(31.0%)	44	(28.8%)	0.764849
		G stage 1	5	(1.2%)	11	(3.7%)	0.00095578		19	(16.1%)	13	(15.9%)	0.000978098
		2	128	(30.1%)	79	(26.4%)			89	(75.5%)	61	(74.5%)
		3a	185	(43.5%)	99	(33.1%)			26	(31.7%)	37	(31.3%)
		3b	74	(17.4%)	76	(25.4%)			11	(21.6%)	32	(21.4%)
		4	33	(7.8%)	34	(11.4%)			10	(10.1%)	10	(9.9%)
		urine pH	6	(5.5-7.0)	6.5	(5.5-7.0)	0.000146895		6	(5.0-6.5)	6.5	(5.5-7.0)	0.0033646
		urine specific gravity	1.014	(1.010-1.018)	1.01	(1.007-1.014)	6.66134e-16		1.018	(1.012-1.025)	1.012	(1.008-1.017)	5.02484e-07
		urine ACR (mg/gCr)	14	(8-19)	59	(40-95)	<1.0E-30		13	(9-21)	57	(39-84)	<1.0E-30
		urine PCR (g/gCr)	0.03	(0.02-0.06)	0.1	(0.06-0.15)	<1.0E-30		0.03	(0.02-0.05)	0.12	(0.06-0.17)	<1.0E-30
		urine creatinine (mg/dl)	82.2	(51.9-124.8)	47.1	(30.2-74.5)	<1.0E-30		72.9	(46.2-111.9)	44.2	(27.5-68.1)	7.80391e-10
		urine glucose (-)	416	(97.9%)	293	(98.0%)	0.439119		90	(58.1%)	95	(62.1%)	0.258799
		1(+)	1	(0.2%)	2	(0.7%)			6	(3.9%)	4	(2.6%)
		2(+)	1	(0.2%)	1	(0.3%)			1	(0.6%)	5	(3.3%)
		3(+)	6	(1.4%)	1	(0.3%)			12	(7.7%)	6	(3.9%)
		4(+)	1	(0.2%)	2	(0.7%)			46	(29.7%)	43	(28.1%)
		uACR: urine albumin-to-creatinine ratio, uPCR: urine protein-to-creatinine ratio
		urine Cr/serum Cr: urine creatinine/serum creatinine
		ACEi: Angiotensin-converting-enzyme inhibitor, ARB: Angiotensin receptor blocker,
		MRB: Mineralocorticoid receptor blocker, SGLT2i: SGLT2 inhibitor
		SGLT2i: Sodium-glucose cotransporter 2 inhibitor
		Data are presented as the median (interquartile range).
		* The Mann-Whitney U test and χ2 test were used.

## Sheet: Sheet18
		Supplemental Table 9. Factors associated with uACR ≥30 mg/gCr in non-diabetic patients
		with dipstick-negative proteinuria
			Model	Variable	Coefficient	Std. Err.	P value
		Non-diabetes	A	age (years)	-0.000132127	0.0083779	0.987417
			(ｎ=724)	sex*	0.048068	0.201901	0.811822
			R2*: 0.295	G stage†	0.02397	0.110167	0.827758
				uPCR (g/gCr)	25.3848	2.3327	1.40225e-27
				urine creatinine (mg/dl)	-0.0133825	0.00245965	5.30358e-08
				urine pH	-0.027492	0.111279	0.804866
				cons.	-0.945758	1.03042	0.358705
			B	age (years)	0.00572063	0.00819501	0.485138
			(ｎ=724)	sex	-0.117401	0.19552	0.548205
			R2*: 0.289	G stage†	-0.0479869	0.110894	0.665213
				uPCR (g/gCr)	26.044	2.33656	7.46125e-29
				urine specific gravity	-101.33	19.1706	1.25218e-07
				urine pH	0.0502875	0.10838	0.642654
				cons.	100.019	19.6617	3.6376e-07
		Diabetes	A	age (years)	-0.0171968	0.017461	0.324689
			(ｎ=308)	sex*	-0.21387	0.331685	0.519058
			R2*:0.408	G stage†	0.3444	0.180338	0.0561649
				uPCR (g/gCr)	33.0046	4.44375	1.1092e-13
				urine creatinine (mg/dl)	-0.0195316	0.005042	0.000107155
				urine pH	0.0564778	0.192295	0.768984
				cons.	-0.871698	1.70948	0.610109
			B	age (years)	-0.0251144	0.0175223	0.151778
			(ｎ=308)	sex*	-0.408315	0.321582	0.204189
			R2*:0.391	G stage†	0.147493	0.168039	0.380091
				uPCR (g/gCr)	34.7807	4.47172	7.37287e-15
				urine specific gravity	-75.9754	23.0232	0.00096705
				urine pH	0.122949	0.18866	0.514599
				cons.	75.6897	24.2164	0.0017747
		* categorical variables, male: 1, female: 0
		† categorical variables, G1:1, G2:2, G3a:3, G3b:4, G4:5
		uACR: urine albumin-to-creatinine ratio, uPCR: urine protein-to-creatinine ratio
		urine Cr/serum Cr: urine creatinine/serum creatinine
		Std. Err.: standard error
		*the determination coefficient

## Sheet: Sheet24
		Supplemental Table 10. Factors associated with uACR ≥30 mg/gCr in non-diabetic and diabetic patients
		with dipstick-negative proteinuria
						Coefficient	Std.Err	P Value
		Non-diabetes	G1-4	(n=724)	uPCR (g/gCr)	25.382	2.30798	3.92885e-28
				R2*: 0.294	urine creatinine (mg/dl)	-0.0130341	0.00217646	2.11582e-09
					cons.	-1.05273	0.227657	3.76034e-06
				(n=724)	uPCR (g/gCr)	26.2317	2.31076	7.25205e-30
				R2*: 0.287	urine specific gravity	-106.016	18.0585	4.33996e-09
					cons.	105.256	18.2702	8.35877e-09
			G1-3a	(n=507)	uPCR (g/gCr)	21.8835	2.67368	2.72817e-16
				R2*: 0.269	urine creatinine	-0.0141298	0.00268862	1.47691e-07
					cons.	-0.852237	0.274948	0.00193763
				(n=507)	uPCR (g/gCr)	23.5143	2.70227	3.27076e-18
				R2*: 0.266	urine specific gravity	-114.387	21.0511	5.51761e-08
					cons.	113.838	21.3023	9.09602e-08
			G3b-4	(n=217)	uPCR (g/gCr)	31.9633	4.60909	4.06682e-12
				R2*: 0.344	urine creatinine (mg/dl)	-0.0115735	0.00370788	0.00180033
					cons.	-1.40899	0.411633	0.000619492
				(n=217)	uPCR (g/gCr)	31.5081	4.4901	2.26294e-12
				R2*: 0.321	urine specific gravity	-78.7849	35.1102	0.0248367
					cons.	77.4686	35.4943	0.029068
		Diabetes	G1-4	(n=308)	uPCR (g/gCr)	32.6895	4.24571	1.36676e-14
				R2*: 0.398	urine creatinine (mg/dl)	-0.0193268	0.00449812	1.73411e-05
					cons.	-0.946786	0.358625	0.00828959
				(n=308)	uPCR (g/gCr)	33.4685	4.19854	1.56809e-15
				R2*: 0.382	urine specific gravity	-73.9837	18.7636	8.04867e-05
					cons.	72.9201	19.0032	0.000124415
		uACR: urine albumin-to-creatinine ratio, uPCR: urine protein-to-creatinine ratio
		Std. Err.: standard error
		*the determination coefficient

[truncated: 4 more sheets: Sheet31, Sheet43, Sheet19, Sheet12]
